# Supplementary material for: Unraveling Signatures of Local Adaptation among Indigenous Groups from Mexico
Source: Genes (Basel). 2022 Nov 30;13(12):2251. doi: 10.3390/genes13122251 (PMC9778281; doi:10.3390/genes13122251)
Supplement: Supplementary file 1 [file genes-13-02251-s001.zip]

Archive with 2 entries (2 files):
- Supplementary_Tables_Nov.xlsx
- Supp_Fig_Garcia_Ortiz_2022.pdf
